# Supplementary material for: Hydrogen Bonding of Trialkyl-Substituted Urea in Organic Environment
Source: Molecules. 2025 Mar 21;30(7):1410. doi: 10.3390/molecules30071410 (PMC11990808; doi:10.3390/molecules30071410)
Supplement: Supplementary file 1 [file molecules-30-01410-s001.zip]

Archive with 1 entries (1 files):
- molecules-3525051-supplementary (1).pdf
